# Supplementary material for: Inference of natural selection from ancient DNA
Source: Evol Lett. 2020 Mar 18;4(2):94–108. doi: 10.1002/evl3.165 (PMC7156104; doi:10.1002/evl3.165)
Supplement: Supplementary file 1 [file EVL3-4-94-s001.xlsx]

## Sheet: Sheet1
Reference	Study Organism	Ancient dataset	Type of selection focused on	Method description
Allentoft et al. (2015)	Humans	101 low coverage ancient genomes	Positive selection	Qualitative assessment of selection by tracking allele frequencies of 104 variants putatively under positive selection
Alves et al. (2019)	Wild European rabbit	Genome-wide data from 91 historical samples	Positive selection	Test for selection by modelling allele frequency change through time, method by Loog et al (2017) to quantify timing and strength of selection
Bollback et al. (2008)	Humans	Dataset from Hummel et al. (2005)	Positive selection	Estimate of 2Nes from allele frequency time series data
Buckley et al. (2017)	Humans	Dataset from Allentoft et al. (2015	Postive selection	Test for selection by comparing allele frequencies at different periods using a likelihood model
da Fonseca et al. (2015)	Maize	Exons of 348 genes from 32 ancient samples	Positive selection	Tajima's D, PBS of populations at different periods
Faget et al. (2019)	Horses	Genome-wide date from 132 samples, 129 genomes with >1x coverage	Positive selection and negative selection	PBS selection scan, allele trajectory reconstruction
Fehren-Schmitz & Georges (2016)	Humans	Genotypes of 3 SNPs from 109 ancient individuals	Positive selection	Forward simulations with drift and natural selection
Gamba et al. (2014)	Humans	13 ancient genomes; coverage ranging from high (22.1x) to low (0.10x)	Positive selection	Qualitative assessment of selection by tracking allele frequencies of SNP's in 3 genes associated with pigmentation and in lactase persistence allele
Gelabert et al. (2017)	Humans	Genome-wide data from 92 ancient individuals	Positive selection	Test for selection in 22 markers associated with Malaria resistance using method by Schraiber et al. (2016)
Hummel et al. (2005)	Humans	Genotype of 1 locus from 38 historical and 31 ancient individuals	Positive selection	Qualitative assessment of selection by tracking allele frequency of CCR5-D32 gene variant
Jaenicke-Després et al. (2003)	Maize	3 Loci from 11 ancient samples	Positive selection	Qualitative assessment of selection by tracking allele frequency of 3 variants associated with cob phenotype
Librado et al. (2017)	Horses	14 ancient genomes; coverage ranging from 1.2x to 10.9x	Positive selection	Genome-wide scans of selection using multiple methods; Fst, PBS and LSD between samples from different periods and locations
Lindo et al. (2016)	Humans	25 ancient exomes	Balancing, negative and positive selection	PBS selection scan and forward simulations of highest outlier
Loog et al. (2017)	Domestic chicken	Genotype of 2 loci from resp. 30 and 59 ancient samples	Positive selection	Bayesian statistical framework to quantify timing and strenght of selection for two loci associated with domestication
Ludwig et al. (2009)	Horses	8 SNPs in 6 loci from 89 ancient samples	Positive selection	Bollback et al. (2008) method
Ludwig et al. (2015)	Horses	9 SNPs in 7 loci from 96 ancient samples	Positive and negative selection	Bayesian computational approach to estimate selection coefficients
Malaspinas et al. (2012)	Horses	Dataset from Ludwig et al. (2009)	Positive selection	Maximum likelihood method to infer selection coefficient and allele age
Mathieson et al. (2015)	Humans	Genome-wide data from 230 ancient individuals	Positive selection	Infer selection signals by testing individual SNPs for outlier allele frequencies, test for selection on complex traits
Mathieson & Mathieson (2018)	Humans	Genotype of 5 SNPs from 52 Palaeolithic and Mesolithic ancient individuals and genome-wide data of 1078 Holocene ancient individuals	Positive selection	Mathieson and McVean (2013) method
Ollivier et al. (2016)	Dogs	1 locus from 13 ancient samples	Positive selection	Qualitative assessment of selection by tracking changes in copy number
Ramos-Madrigal et al. (2016)	Maize	Whole-genome shotgun data and data from a library enriched for 348 loci of 1 ancient sample	Positive selection	Qualitiative assessment of timing of selection by inferring domestication status of a set of SNPs
Sandoval-Castellanos et al. (2017)	Horses	Genotypes of 9 loci from 27 ancient samples	Positive selection	Infer selection coefficients using S-MCMC and ABC simulations, and path augmentation method
Schraiber et al. (2016)	Horses	Dataset from Ludwig et al. (2009)	Positive selection	Bayesian method to infer selection coefficients and allele age from time-series data
Schubert et al. (2014)	Horses	2 ancient samples; average coverage of 24.3x and 7.4x	Positive selection	Genome-wide scans of selection using multiple methods; ω ratio, Watterson estimator and Tajima’s D statistic, Hidden Markov Model, and coalescent genotypes
Steinrücken et al. (2014)	Horses	Dataset from Ludwig et al. (2009)	Balancing selection	Maximum likelihood method to infer selection coefficient
Swarts et al. (2017)	Maize	15 ancient samples; coverage ranging from 5x to 20x	Positive selection	Test for selection by calculating Fst for 10,000 differentiated SNPs
Sverrisdottir et al. (2014)	Humans	Genotype of 1 loci from 8 ancient samples	Positive selection	Forward simulations with drift and natural selection
Wilde et al. (2014)	Humans	Genotypes of 3 SNPs from 63 ancient individuals	Positive selection	Forward simulations with drift and natural selection
Wutke et al. (2016)	Horses	Genotypes of 8 SNPs from 107 ancient samples	Positive and negative selection	Bayesian method with simulations to infer selection coefficients
Ye et al. (2017)	Humans	325 ancient samples	Positive selection	Multiple Methods; Mathieson et al. (2015) to test for recent selection, Schraiber et al. (2016), and Ferrer-Admetlla et al. (2016) to test for ancient selection
PBS: Population Branch Statistic
LSD: Levels of exclusively Shared Differences
S-MCMC: Simulation Markov_x000D_ chain Monte Carlo
Allentoft, M.E., Sikora, M., Sjögren, K.G., Rasmussen, S., Rasmussen, M., Stenderup, J. et al. (2015). Population genomics of bronze age Eurasia. Nature 522:167.
Alves, J.M., Carneiro, M., Cheng, J.Y., de Matos, A.L., Rahman, M.M., Loog, L. et al. (2019. Parallel adaptation of rabbit populations to myxoma virus. Science 363:1319-1326.
Bollback, J. P., York, T. L. & Nielsen, R. (2008). Estimation of 2Nes from temporal allele frequency data. Genetics, 179:497.
Buckley, M.T., Racimo, F., Allentoft, M.E., Jensen, M.K., Jonsson, A., Huang, H. et al. (2017). Selection in Europeans on fatty acid desaturases associated with dietary changes. Mol. Biol. Evol. 34:1307-1318.
Fages, A., Hanghøj, K., Khan, N., Gaunitz, C., Seguin-Orlando, A., Leonardi, M. et al. (2019). Tracking five millennia of horse management with extensive ancient genome time series. Cell 177:1419-1435.
Feder, A. F., Kryazhimskiy, S. & Plotkin, J. B. (2014). Identifying signatures of selection in genetic time series. Genetics 196:509–522.
Fehren-Schmitz, L. & Georges, L. (2016).Ancient DNA reveals selection acting on genes associated with hypoxia response in pre-Columbian Peruvian Highlanders in the last 8500 years. Sci. Rep. 6:23485.
Ferrer-Admetlla, A., Leuenberger, C., Jensen, J.D. & Wegmann, D. (2016). An approximate markov model for the Wright–Fisher diffusion and its application to time series data. Genetics 203:831-846.
Flink, L. G., Allen, R., Barnett, R., Malmström, H., Peters, J., Eriksson, J. et al. (2014). Establishing the validity of domestication genes using DNA from ancient chickens. Proc. Natl. Acad. Sci. 111:6184–6189.
Foll, M., Shim, H. & Jensen, J.D. (2015). WFABC: a Wright–Fisher ABC‐based approach for inferring effective population sizes and selection coefficients from time‐sampled data. Mol. Ecol. Res. 15:87-98.
da Fonseca, R.R., Smith, B.D., Wales, N., Cappellini, E., Skoglund, P., Fumagalli, M. et al. (2015). The origin and evolution of maize in the Southwestern United States. Nat. Plants 1:14003.
Gamba, C. Jones, E.R., Teasdale, M.D., McLaughlin, R.L., Gonzalez-Fortes, G. Mattiangeli, V. et al. (2014). Genome flux and stasis in a five millennium transect of European prehistory. Nat. Commun. 5:5257.
Gelabert, P. Olalde, I., de-Dios, T., Civit, S. & Lalueza-Fox, C. (2017).Malaria was a weak selective force in ancient Europeans, Sci. Rep. 7:1377.
Hummel, S. Schmidt, D., Krenemyer, B., Herrmann, B. & Oppermann, M. (2005) Detection of the CCR5-Δ32 HIV resistance gene in Bronze Age skeleton. Genes Immun. 6:371.
Jaenicke-Despres, V. Bucker, E.S., Smith, B.D., Gilbert, M.T.P., Cooper, A.,Doebley, J. et al. (2003). Early allelic selection in maize as revealed by ancient DNA. Science 302:1206–1208.
Librado, P., Gamba, C., Gaunitz, C., Der Sarkissian, C., Pruvost, M., Albrechtsen, A. et al. (2017). Ancient genomic changes associated with domestication of the horse. Science 356:442-445.
Lindo, J., Huerta- Sánchez, E., Nakagome, S., Rasmussen, M., Petzelt, B., Mitchell, J. et al. (2016). A time transect of exomes from a Native American population before and after European contact. Nat. Commun..7:13175.
Loog, L., Thomas, M.G., Barnett, R., Allen, R., Sykes, N., Paxinos, P.D. et al. (2017). Inferring allele frequency trajectories from ancient DNA indicates that selection on a chicken gene coincided with changes in medieval husbandry practices. Mol. Biol. Evol. 34:1981–1990.
Ludwig, A., Pruvost, M., Reissmann, M., Benecke, N., Brockmann, G.A., Castaños, P. et al. (2009). Coat color variation at the beginning of horse domestication. Science 324:485-485.
Ludwig, A., Reissmann, M., Benecke, N., Bellone, R., Sandoval-Castellanos, E., Cieslak, M. et al. (2015). Twenty-five thousand years of fluctuating selection on leopard complex spotting and congenital night blindness in horses. Philos. Trans. R. Soc. B Biol. Sci. 370:20130386.
Mathieson, I., Lazaridis, I., Rohland, N., Mallik, S., Patterson, N., Roodenberg, S.A. et al. (2015). Genome-wide patterns of selection in 230 ancient Eurasians. Nature 528:499–503.
Mathieson, S. and Mathieson, I., (2018). FADS1 and the timing of human adaptation to agriculture. Mol. Biol. Evol. 35:2957-2970.
Mathieson, I. and McVean, G., 2013. Estimating selection coefficients in spatially structured populations from time series data of allele frequencies. Genetics 193:973-984.
Ramos-Madrigal, J., Smith, B.D., Moreno-Mayar, J.V., Gopalakrishnan, S., Ross-Ibarra, J., Gilbert, M.T.P. et al. (2016). Genome sequence of a 5,310-year-old maize cob provides insights into the early stages of maize domestication. Curr. Biol. 26: 3195-3201.
Sandoval-Castellanos, E., Wutke, S., Gonzalez-Salazar, C. & Ludwig, A. (2017). Coat colour adaptation of post-glacial horses to increasing forest vegetation. Nat. Ecol. Evol. 1:1816.
Schraiber, J.G., Evans, S.N. & Slatkin, M. (2016). Bayesian inference of natural selection from allele frequency time series. Genetics 203:493-511.
Schubert, M., Jónsson, H., Chang, D., Der Sarkissian, C., Ermini, L., Ginolhac, A. et al. (2014). Prehistoric genomes reveal the genetic foundation and cost of horse domestication. Proc. Natl. Acad. Sci. 111: E5661–E5669.
Steinrücken, M., Bhaskar, A. & Song, Y. S. (2014). A novel spectral method for inferring general diploid selection from time series genetic data. Ann. Appl. Stat. 8:2203.
Sverrisdóttir, O.O., Timpson, A., Toombs, J., Lecoeur, C., Froguel, P., Carretero, J.M. et al. (2014). Direct estimates of natural selection in Iberia indicate calcium absorption was not the only driver of lactase persistence in Europe. Mol. Biol. Evol. 31:975-983.
Swarts, K., Gutaker, R.M., Benz, B., Blake, M., Bukowski, R., Holland, J. et al. (2017). Genomic estimation of complex traits reveals ancient maize adaptation to temperate North America. Science 357:512–515.
Wilde, S., Timpson, A., Kirsanow, K., Kaiser, E., Kayser, M,, Unterländer, M. et al. (2014). Direct evidence for positive selection of skin, hair, and eye pigmentation in Europeans during the last 5,000 y. Proc. Natl. Acad. Sci. 111:4832–4837.
Wutke, S., Benecke, N., Sandoval-Castellanos, E., Dohle, H.J., Friederich, S., Gonzalez, J. et al. (2016). Spotted phenotypes in horses lost attractiveness in the Middle Ages. Sci. Rep. 6:38548.
Ye, K., Gao, F., Wang, D., Bar-Yosef, O., & Keinan, A. (2017). Dietary adaptation of FADS genes in Europe varied across time and geography. Nature Ecol. Evol. 1:1-11.
